# Supplementary material for: Down-Regulated CLDN10 Predicts Favorable Prognosis and Correlates With Immune Infiltration in Gastric Cancer
Source: Front Genet. 2021 Oct 13;12:747581. doi: 10.3389/fgene.2021.747581 (PMC8548647; doi:10.3389/fgene.2021.747581)
Supplement: Supplementary file 1 [file Table3.XLSX]

## Sheet: Sheet1
Samples	Age	Neoadjuvant chemotherapy	Surgery	Gender	Metastasis	Stage	Ethnicity	Immunotherapy（Preoperative）
1	57	NO	YES	male	NO	I	China	NO
2	70	NO	YES	male	NO	II	China	NO
3	60	NO	YES	male	NO	III	China	NO
4	72	YES	YES	female	NO	III	China	NO
5	77	YES	YES	male	NO	III	China	NO
6	31	YES	YES	female	NO	III	China	NO
7	83	YES	YES	male	NO	III	China	NO
8	56	YES	YES	male	NO	III	China	NO
9	63	NO	YES	female	NO	I	China	NO
10	50	YES	YES	male	NO	II	China	NO
