# Supplementary material for: Down-Regulated CLDN10 Predicts Favorable Prognosis and Correlates With Immune Infiltration in Gastric Cancer
Source: Front Genet. 2021 Oct 13;12:747581. doi: 10.3389/fgene.2021.747581 (PMC8548647; doi:10.3389/fgene.2021.747581)
Supplement: Supplementary file 4 [file DataSheet1.xlsx]

## Sheet: Sheet1
	XLOC_007869			GAPDH			目的（均值）	内参（均值）	目的（SD）	内参（SD）	△Ct		△SD	确定参照	△△Ct	减	加	相对表达量	正偏离	负偏离
1N	27.9743	27.9165	27.842	19.5216	19.6179	19.6612	27.9109	19.6002	0.0663349	0.0714819	8.31071	13.4046	0.0975191	13.4046	-5.09386	-5.19138	-4.99635	34.1512	2.38826	2.23216
1T	31.4059	31.1914	30.8447	20.1505	20.0982	20.2005	31.1473	20.1497	0.283179	0.0511643	10.9976		0.287765	13.4046	-2.40697	-2.69473	-2.11921	5.30359	1.17075	0.959047
2N	27.3504	27.2494	27.3134	20.3797	20.1784	20.4329	27.3044	20.3303	0.0510733	0.134226	6.97407		0.143615	13.4046	-6.43051	-6.57412	-6.28689	86.2532	9.02809	8.17266
2T	28.0587	27.848	27.6662	17.6568	17.6376	17.8197	27.8576	17.7047	0.196431	0.100043	10.1529		0.220439	13.4046	-3.25165	-3.47209	-3.03121	9.52457	1.5724	1.34959
3N	26.6749	26.696	26.8207	23.5004	23.5151	23.358	26.7305	23.4579	0.078786	0.0867713	3.27267		0.117203	13.4046	-10.1319	-10.2491	-10.0147	1122.04	94.9579	87.5486
3T	26.0774	26.1014	26.1672	22.0909	22.1589	22.2302	26.1153	22.16	0.0465027	0.0696332	3.95535		0.0837334	13.4046	-9.44923	-9.53297	-9.3655	699.041	41.7725	39.4171
4N	26.4647	26.2232	26.3379	23.0925	23.0506	23.2253	26.342	23.1228	0.120783	0.0912066	3.21917		0.151351	13.4046	-10.1854	-10.3368	-10.0341	1164.43	128.797	115.969
4T	26.7998	26.7805	26.8763	22.9574	22.84	22.9675	26.8189	22.9216	0.0506173	0.0708526	3.89724		0.0870759	13.4046	-9.50734	-9.59441	-9.42026	727.768	45.2781	42.6262
5N	37.0164	35.7385	34.5417	12.9273	13.0326	13.0726	35.7655	13.0108	1.23761	0.0750491	22.7547		1.23989	13.4046	9.35012	8.11023	10.59	0.00153226	0.00208664	0.000883495
5T	31.9976	33.1716	33.2791	13.0564	13.2587	13.7467	32.8161	13.354	0.710907	0.35489	19.4621		0.794566	13.4046	6.05755	5.26298	6.85212	0.015014	0.0110286	0.00635817
6N	32.5392	32.2269	32.4025	14.0867	13.5415	13.3289	32.3895	13.6524	0.156521	0.390903	18.7372		0.421075	13.4046	5.3326	4.91153	5.75368	0.0248157	0.00841065	0.00628165
6T	30.1958	31.745	32.7101	14.1571	14.7688	14.6354	31.5503	14.5204	1.26837	0.321677	17.0299		1.30853	13.4046	3.62528	2.31676	4.93381	0.0810365	0.119682	0.0483194
7N	34.1004	33.785	34.0636	14.7301	14.5994	14.7353	33.983	14.6883	0.172416	0.0769793	19.2947		0.18882	13.4046	5.89014	5.70132	6.07897	0.0168612	0.00235773	0.00206849
7T	32.9964	34.5456	34.4944	12.9882	12.9554	13.5242	34.0121	13.1559	0.880044	0.319378	20.8562		0.936205	13.4046	7.45159	6.51539	8.3878	0.00571277	0.00521855	0.00272724
8N	32.4083	32.7535	32.3998	18.961	18.889	18.8862	32.5205	18.9121	0.201835	0.0423733	13.6085		0.206235	13.4046	0.203902	-0.00233304	0.410137	0.868199	0.133419	0.115647
8T	31.9212	31.7481	31.6682	13.0039	12.8184	13.5181	31.7791	13.1135	0.129329	0.362509	18.6657		0.384888	13.4046	5.26108	4.87619	5.64597	0.0260769	0.00797324	0.00610621
9N	28.1086	28.3702	28.2338	18.9655	18.859	19.148	28.2375	18.9908	0.130866	0.14614	9.24673		0.196171	13.4046	-4.15785	-4.35402	-3.96168	17.8499	2.59991	2.26937
9T	30.2517	30.146	30.4135	17.0061	17.0955	17.0946	30.2704	17.0654	0.134734	0.0513251	13.205		0.144179	13.4046	-0.199579	-0.343758	-0.0553999	1.14836	0.120695	0.109216
10N	30.1502	30.0755	29.9979	16.3808	16.4364	16.5939	30.0745	16.4704	0.0761998	0.110559	13.6042		0.134275	13.4046	0.199579	0.0653039	0.333854	0.870805	0.0849393	0.0773905
10T	34.125	34.3404	33.2017	16.2048	16.0479	15.9933	33.889	16.082	0.604877	0.10979	17.807		0.61476	13.4046	4.40242	3.78766	5.01718	0.0472867	0.0251236	0.0164067
																		1.00958
GES1	27.5641	27.124	27.2847	20.5185	20.4135	20.424	27.3243	20.452	0.222671	0.0578331	6.87225	9.04337	0.230059	9.04337	-2.17111	-2.40117	-1.94105	4.50371	0.778614	0.663846
AGS	27.7918	27.9656	27.6261	19.0788	19.1308	19.2328	27.7945	19.1475	0.169772	0.0783505	8.64702		0.186979	9.04337	-0.396352	-0.583331	-0.209372	1.31618	0.182129	0.15999
NCI-N87	33.2881	33.3004	33.7607	24.065	23.9586	24.0065	33.4497	24.01	0.269356	0.0532825	9.43972		0.274576	9.04337	0.396352	0.121776	0.670927	0.759777	0.159278	0.131674
SNU1	26.9672	26.9967	27.1938	18.6219	18.6201	18.7223	27.0526	18.6548	0.123192	0.0584837	8.39781		0.13637	9.04337	-0.645555	-0.781925	-0.509185	1.56434	0.155082	0.141095
KATOIII	29.1014	29.0538	28.682	14.722	14.5228	14.6116	28.9457	14.6188	0.229641	0.0998251	14.3269		0.2504	9.04337	5.28355	5.03315	5.53395	0.025674	0.00486616	0.0040908
MKN28	33.1188	33.0104	32.1422	14.6156	13.8922	14.4859	32.7571	14.3312	0.535322	0.385718	18.4259		0.659809	9.04337	9.38254	8.72273	10.0424	0.00149821	0.000868773	0.0005499
